# Supplementary material for: Biophysical Parameters Can Induce Epithelial-to-Mesenchymal Phenotypic and Genotypic Changes in HT-29 Cells: A Preliminary Study
Source: Int J Mol Sci. 2023 Feb 16;24(4):3956. doi: 10.3390/ijms24043956 (PMC9962772; doi:10.3390/ijms24043956)
Supplement: Supplementary file 1 [file ijms-24-03956-s001.zip]

Archive with 1 entries (1 files):
- ijms-2161903-supplementary.pdf
